# Supplementary material for: Characterization and Rheological Properties of a New Exopolysaccharide Overproduced by Rhizobium sp. L01
Source: Polymers (Basel). 2025 Feb 23;17(5):592. doi: 10.3390/polym17050592 (PMC11902619; doi:10.3390/polym17050592)
Supplement: Supplementary file 1 [file polymers-17-00592-s001.zip]

Archive with 1 entries (1 files):
- polymers-3479878-supplementary.pdf
